# Supplementary material for: Hypoxia Promotes the In Vitro Proliferation of Buffalo Spermatogonial Cells by Increasing Lactate and H3K18la Lactylation Levels
Source: Cells. 2025 Jun 3;14(11):832. doi: 10.3390/cells14110832 (PMC12154489; doi:10.3390/cells14110832)
Supplement: Supplementary file 1 [file cells-14-00832-s001.zip]

Archive with 1 entries (1 files):
- cells-3659514-supplementary.pdf
